# Supplementary material for: The effect of previous SARS-CoV-2 infection on systemic immune responses in individuals with tuberculosis
Source: Front Immunol. 2024 Jun 27;15:1357360. doi: 10.3389/fimmu.2024.1357360 (PMC11236595; doi:10.3389/fimmu.2024.1357360)
Supplement: Supplementary Table 1 — Excel file containing dataset of Spearman correlation results from Luminex soluble factors. [file Table_1.xlsx]

## Sheet: correlations_TBCOVID (1)
TB/PrexSCoV-2 group						TB group
Source	Target	Weight	p value	dir		Source	Target	Weight	p value	dir
EGF	Eotaxin		0.241992943			EGF	Eotaxin		0.829150894
EGF	G-CSF	0.44371974	0.038586625	pos		EGF	G-CSF		0.944930813
Eotaxin	G-CSF		0.092782723			Eotaxin	G-CSF		0.14243988
EGF	GM-CSF	0.465802921	0.028900941	pos		EGF	GM-CSF		0.992756789
Eotaxin	GM-CSF		0.271214957			Eotaxin	GM-CSF	0.647462079	0.016735361	pos
G-CSF	GM-CSF	0.756669151	4.59E-05	pos		G-CSF	GM-CSF	0.80885352	0.000813606	pos
EGF	IFNa2	0.862716033	2.41E-07	pos		EGF	IFNa2		0.969541523
Eotaxin	IFNa2		0.530891394			Eotaxin	IFNa2		0.294375829
G-CSF	IFNa2	0.648635197	0.00109329	pos		G-CSF	IFNa2	0.928962241	4.47E-06	pos
GM-CSF	IFNa2	0.812346385	4.39E-06	pos		GM-CSF	IFNa2	0.811860317	0.000750278	pos
EGF	IFNg		0.077645779			EGF	IFNg		0.947521898
Eotaxin	IFNg	0.485207932	0.022082882	pos		Eotaxin	IFNg		0.682369589
G-CSF	IFNg	0.708482066	0.000224146	pos		G-CSF	IFNg		0.457336717
GM-CSF	IFNg		0.298541921			GM-CSF	IFNg		0.741109182
IFNa2	IFNg		0.216248979			IFNa2	IFNg		0.150596103
EGF	IL-10	0.438970305	0.040968404	neg		EGF	IL-10		0.328253292
Eotaxin	IL-10		0.938386274			Eotaxin	IL-10		0.888423877
G-CSF	IL-10	0.842905493	8.49E-07	neg		G-CSF	IL-10	0.693697137	0.008541218	neg
GM-CSF	IL-10	0.616516574	0.002245533	neg		GM-CSF	IL-10		0.076526567
IFNa2	IL-10	0.599983189	0.003159308	neg		IFNa2	IL-10	0.811095944	0.000765995	neg
IFNg	IL-10	0.71800919	0.000168055	neg		IFNg	IL-10		0.088412441
EGF	IL-12(p40)		0.715931618			EGF	IL-12(p40)		0.61851325
Eotaxin	IL-12(p40)	0.52768011	0.011604542	pos		Eotaxin	IL-12(p40)	0.678784999	0.010741601	pos
G-CSF	IL-12(p40)		0.072730114			G-CSF	IL-12(p40)	0.800891789	0.001001787	pos
GM-CSF	IL-12(p40)		0.32805742			GM-CSF	IL-12(p40)	0.848969447	0.000241687	pos
IFNa2	IL-12(p40)		0.79247204			IFNa2	IL-12(p40)	0.730912489	0.004535819	pos
IFNg	IL-12(p40)		0.283101298			IFNg	IL-12(p40)		0.56530538
IL-10	IL-12(p40)		0.755079988			IL-10	IL-12(p40)		0.39124624
EGF	IL-12(p70)	0.474395259	0.025701156	pos		EGF	IL-12(p70)		0.906456455
Eotaxin	IL-12(p70)		0.085833663			Eotaxin	IL-12(p70)		0.953664715
G-CSF	IL-12(p70)	0.728880602	0.000119272	pos		G-CSF	IL-12(p70)	0.789998225	0.001312924	pos
GM-CSF	IL-12(p70)	0.924902467	7.53E-10	pos		GM-CSF	IL-12(p70)		0.087891974
IFNa2	IL-12(p70)	0.743358808	7.36E-05	pos		IFNa2	IL-12(p70)	0.876642512	8.39E-05	pos
IFNg	IL-12(p70)		0.062810738			IFNg	IL-12(p70)		0.066036862
IL-10	IL-12(p70)	0.65947113	0.000841721	neg		IL-10	IL-12(p70)	0.804729054	0.000907243	neg
IL-12(p40)	IL-12(p70)		0.482911547			IL-12(p40)	IL-12(p70)		0.13769633
EGF	IL-13		0.498493031			EGF	IL-13		0.782066607
Eotaxin	IL-13		0.392769386			Eotaxin	IL-13	0.594136857	0.03225736	pos
G-CSF	IL-13		0.156267525			G-CSF	IL-13	0.81294997	0.000728314	pos
GM-CSF	IL-13	0.481378468	0.023314374	pos		GM-CSF	IL-13	0.883986965	6.08E-05	pos
IFNa2	IL-13		0.228466894			IFNa2	IL-13	0.894342549	3.71E-05	pos
IFNg	IL-13		0.84623358			IFNg	IL-13		0.062122789
IL-10	IL-13		0.256828341			IL-10	IL-13	0.608352188	0.027371639	neg
IL-12(p40)	IL-13	0.730681217	0.000112514	pos		IL-12(p40)	IL-13	0.846957873	0.000258876	pos
IL-12(p70)	IL-13	0.445657775	0.037646488	pos		IL-12(p70)	IL-13	0.675802425	0.011228858	pos
EGF	IL-15		0.426815798			EGF	IL-15		0.678149898
Eotaxin	IL-15		0.141006397			Eotaxin	IL-15	0.729288073	0.004672345	pos
G-CSF	IL-15		0.519981115			G-CSF	IL-15	0.743541854	0.003576319	pos
GM-CSF	IL-15		0.135339459			GM-CSF	IL-15	0.816971837	0.000651596	pos
IFNa2	IL-15		0.551750534			IFNa2	IL-15	0.660503976	0.013995976	pos
IFNg	IL-15		0.923088576			IFNg	IL-15		0.585563602
IL-10	IL-15		0.076630977			IL-10	IL-15		0.386117724
IL-12(p40)	IL-15	0.698672344	0.000298116	pos		IL-12(p40)	IL-15	0.943491764	1.31E-06	pos
IL-12(p70)	IL-15		0.056695745			IL-12(p70)	IL-15		0.32095806
IL-13	IL-15		0.14479576			IL-13	IL-15	0.797641997	0.001087768	pos
EGF	IL-17		0.156824372			EGF	IL-17		0.959121121
Eotaxin	IL-17		0.125122345			Eotaxin	IL-17		0.100133293
G-CSF	IL-17	0.722553146	0.000145894	pos		G-CSF	IL-17	0.909214876	1.66E-05	pos
GM-CSF	IL-17	0.950743662	1.24E-11	pos		GM-CSF	IL-17	0.696174377	0.008211829	pos
IFNa2	IL-17	0.672530825	0.000605718	pos		IFNa2	IL-17	0.876435184	8.47E-05	pos
IFNg	IL-17		0.270749295			IFNg	IL-17		0.076592259
IL-10	IL-17	0.559959281	0.006725935	neg		IL-10	IL-17	0.722821259	0.005247521	neg
IL-12(p40)	IL-17		0.31502574			IL-12(p40)	IL-17	0.735819094	0.004142043	pos
IL-12(p70)	IL-17	0.954184465	6.08E-12	pos		IL-12(p70)	IL-17	0.74021542	0.003812137	pos
IL-13	IL-17	0.460214964	0.031146123	pos		IL-13	IL-17	0.833962219	0.000394751	pos
IL-15	IL-17		0.058435477			IL-15	IL-17	0.770748163	0.002043425	pos
EGF	IL-1ra		0.913019915			EGF	IL-1ra		0.786652783
Eotaxin	IL-1ra	0.450209281	0.03550917	pos		Eotaxin	IL-1ra		0.633120132
G-CSF	IL-1ra	0.583754078	0.004341517	pos		G-CSF	IL-1ra		0.728763253
GM-CSF	IL-1ra		0.94540043			GM-CSF	IL-1ra		0.690314214
IFNa2	IL-1ra		0.763426854			IFNa2	IL-1ra		0.628028474
IFNg	IL-1ra	0.858073596	3.29E-07	pos		IFNg	IL-1ra	0.671303428	0.011995265	pos
IL-10	IL-1ra	0.513041434	0.014615851	neg		IL-10	IL-1ra		0.379081031
IL-12(p40)	IL-1ra		0.089370659			IL-12(p40)	IL-1ra		0.784111994
IL-12(p70)	IL-1ra		0.616042846			IL-12(p70)	IL-1ra		0.662162828
IL-13	IL-1ra		0.859226454			IL-13	IL-1ra		0.460146051
IL-15	IL-1ra		0.641164491			IL-15	IL-1ra		0.431232639
IL-17	IL-1ra		0.847047872			IL-17	IL-1ra		0.115186607
EGF	IL-1a		0.255416386			EGF	IL-1a		0.999414287
Eotaxin	IL-1a	0.476808943	0.024855118	pos		Eotaxin	IL-1a		0.054929788
G-CSF	IL-1a	0.82770813	2.00E-06	pos		G-CSF	IL-1a	0.884503644	5.94E-05	pos
GM-CSF	IL-1a	0.511811405	0.014895347	pos		GM-CSF	IL-1a	0.866712579	0.000125967	pos
IFNa2	IL-1a		0.133736297			IFNa2	IL-1a	0.921895634	7.43E-06	pos
IFNg	IL-1a	0.719708504	0.000159449	pos		IFNg	IL-1a		0.104454934
IL-10	IL-1a	0.677929522	0.000526215	neg		IL-10	IL-1a	0.636232083	0.01939977	neg
IL-12(p40)	IL-1a	0.744224452	7.15E-05	pos		IL-12(p40)	IL-1a	0.875080483	8.97E-05	pos
IL-12(p70)	IL-1a	0.537799743	0.009835711	pos		IL-12(p70)	IL-1a	0.706979729	0.00688684	pos
IL-13	IL-1a	0.632707477	0.00157771	pos		IL-13	IL-1a	0.955696017	3.51E-07	pos
IL-15	IL-1a		0.337777541			IL-15	IL-1a	0.847443421	0.000254641	pos
IL-17	IL-1a	0.516747652	0.013799351	pos		IL-17	IL-1a	0.900372785	2.72E-05	pos
IL-1ra	IL-1a	0.679517172	0.000504611	pos		IL-1ra	IL-1a		0.504023997
EGF	IL-1b		0.431525991			EGF	IL-1b		0.95775044
Eotaxin	IL-1b	0.430394726	0.04555834	pos		Eotaxin	IL-1b	0.697149914	0.008084809	pos
G-CSF	IL-1b	0.757976957	4.38E-05	pos		G-CSF	IL-1b	0.845437555	0.0002725	pos
GM-CSF	IL-1b		0.394917738			GM-CSF	IL-1b	0.961106231	1.73E-07	pos
IFNa2	IL-1b		0.557222643			IFNa2	IL-1b	0.796256191	0.00112615	pos
IFNg	IL-1b	0.870935797	1.34E-07	pos		IFNg	IL-1b		0.684141951
IL-10	IL-1b	0.632211543	0.001595321	neg		IL-10	IL-1b		0.141228127
IL-12(p40)	IL-1b	0.540088867	0.009468007	pos		IL-12(p40)	IL-1b	0.948198074	8.18E-07	pos
IL-12(p70)	IL-1b		0.27925123			IL-12(p70)	IL-1b		0.119847981
IL-13	IL-1b		0.375376644			IL-13	IL-1b	0.882519168	6.49E-05	pos
IL-15	IL-1b		0.347239286			IL-15	IL-1b	0.932482927	3.41E-06	pos
IL-17	IL-1b		0.377229457			IL-17	IL-1b	0.768498987	0.002146051	pos
IL-1ra	IL-1b	0.902537284	9.29E-09	pos		IL-1ra	IL-1b		0.958533789
IL-1a	IL-1b	0.864988164	2.06E-07	pos		IL-1a	IL-1b	0.90412301	2.22E-05	pos
EGF	IL-2		0.483792454			EGF	IL-2		0.595142651
Eotaxin	IL-2		0.586576778			Eotaxin	IL-2	0.6579679	0.014500148	pos
G-CSF	IL-2	0.798605719	8.37E-06	neg		G-CSF	IL-2	0.735208724	0.004189534	pos
GM-CSF	IL-2	0.591599438	0.00373076	neg		GM-CSF	IL-2	0.786979424	0.001411289	pos
IFNa2	IL-2	0.427417071	0.047242231	neg		IFNa2	IL-2	0.610212208	0.02677525	pos
IFNg	IL-2	0.562940066	0.006378148	neg		IFNg	IL-2		0.940945798
IL-10	IL-2	0.942086616	6.02E-11	pos		IL-10	IL-2		0.673435641
IL-12(p40)	IL-2		0.641707479			IL-12(p40)	IL-2	0.946289356	9.94E-07	pos
IL-12(p70)	IL-2	0.578012219	0.004839611	neg		IL-12(p70)	IL-2		0.344044122
IL-13	IL-2		0.170466469			IL-13	IL-2	0.70166551	0.007516256	pos
IL-15	IL-2	0.447680066	0.036684731	pos		IL-15	IL-2	0.954086547	4.26E-07	pos
IL-17	IL-2	0.556533503	0.007144891	neg		IL-17	IL-2	0.672262312	0.011828701	pos
IL-1ra	IL-2	0.470166153	0.027238768	neg		IL-1ra	IL-2		0.974743896
IL-1a	IL-2	0.668443815	0.000672551	neg		IL-1a	IL-2	0.787549863	0.001392273	pos
IL-1b	IL-2	0.596009812	0.003420226	neg		IL-1b	IL-2	0.904017772	2.23E-05	pos
EGF	IL-3	0.594250641	0.003541384	pos		EGF	IL-3		0.965416335
Eotaxin	IL-3		0.05927297			Eotaxin	IL-3		0.630750378
G-CSF	IL-3	0.621251574	0.002029306	pos		G-CSF	IL-3	0.664598922	0.013209888	pos
GM-CSF	IL-3	0.850703547	5.28E-07	pos		GM-CSF	IL-3		0.181232571
IFNa2	IL-3	0.752196923	5.40E-05	pos		IFNa2	IL-3	0.748273354	0.003260527	pos
IFNg	IL-3		0.176167624			IFNg	IL-3		0.455854134
IL-10	IL-3	0.52782313	0.011577847	neg		IL-10	IL-3	0.60694792	0.027828332	neg
IL-12(p40)	IL-3		0.051566841			IL-12(p40)	IL-3		0.257565739
IL-12(p70)	IL-3	0.893373576	2.19E-08	pos		IL-12(p70)	IL-3	0.901687006	2.53E-05	pos
IL-13	IL-3	0.721356474	0.000151469	pos		IL-13	IL-3		0.099737441
IL-15	IL-3		0.852311838			IL-15	IL-3		0.631846548
IL-17	IL-3	0.841601238	9.17E-07	pos		IL-17	IL-3		0.08816457
IL-1ra	IL-3		0.958337395			IL-1ra	IL-3		0.530540964
IL-1a	IL-3	0.604820545	0.002864408	pos		IL-1a	IL-3		0.058105425
IL-1b	IL-3		0.341203617			IL-1b	IL-3		0.263139741
IL-2	IL-3	0.423328015	0.049632801	neg		IL-2	IL-3		0.416968794
EGF	IL-4	0.528580328	0.011437348	pos		EGF	IL-4		0.974779499
Eotaxin	IL-4	0.460357682	0.031087113	pos		Eotaxin	IL-4	0.805385383	0.000891801	pos
G-CSF	IL-4		0.294426862			G-CSF	IL-4	0.602548773	0.029295317	pos
GM-CSF	IL-4		0.127924264			GM-CSF	IL-4	0.82986787	0.000447602	pos
IFNa2	IL-4		0.059974492			IFNa2	IL-4		0.084738292
IFNg	IL-4		0.607395702			IFNg	IL-4		0.921986889
IL-10	IL-4		0.773313923			IL-10	IL-4		0.761839341
IL-12(p40)	IL-4	0.762801988	3.66E-05	pos		IL-12(p40)	IL-4	0.897442051	3.17E-05	pos
IL-12(p70)	IL-4		0.161674912			IL-12(p70)	IL-4		0.793270739
IL-13	IL-4	0.801342218	7.39E-06	pos		IL-13	IL-4	0.697710365	0.008012516	pos
IL-15	IL-4	0.673036999	0.000597851	pos		IL-15	IL-4	0.93172482	3.62E-06	pos
IL-17	IL-4		0.239656281			IL-17	IL-4	0.559836934	0.046632314	pos
IL-1ra	IL-4		0.910506597			IL-1ra	IL-4		0.98108219
IL-1a	IL-4	0.517087307	0.01372642	pos		IL-1a	IL-4	0.723561726	0.005179036	pos
IL-1b	IL-4		0.385811493			IL-1b	IL-4	0.914915318	1.17E-05	pos
IL-2	IL-4		0.830330374			IL-2	IL-4	0.914514575	1.20E-05	pos
IL-3	IL-4	0.679009456	0.000511435	pos		IL-3	IL-4		0.963211683
EGF	IL-5		0.060742377			EGF	IL-5		0.503636435
Eotaxin	IL-5		0.143565567			Eotaxin	IL-5		0.360976869
G-CSF	IL-5	0.904780086	7.43E-09	pos		G-CSF	IL-5	0.926788882	5.26E-06	pos
GM-CSF	IL-5	0.938823825	1.03E-10	pos		GM-CSF	IL-5	0.753330464	0.00294736	pos
IFNa2	IL-5	0.725704892	0.000132053	pos		IFNa2	IL-5	0.936275892	2.50E-06	pos
IFNg	IL-5		0.051107902			IFNg	IL-5		0.271983251
IL-10	IL-5	0.718546037	0.000165293	neg		IL-10	IL-5	0.658819872	0.014329278	neg
IL-12(p40)	IL-5	0.429081143	0.046295338	pos		IL-12(p40)	IL-5	0.747215449	0.003329181	pos
IL-12(p70)	IL-5	0.865776174	1.95E-07	pos		IL-12(p70)	IL-5	0.879063379	7.56E-05	pos
IL-13	IL-5	0.542469299	0.009097696	pos		IL-13	IL-5	0.820028293	0.000597681	pos
IL-15	IL-5		0.403430222			IL-15	IL-5	0.656089039	0.014882378	pos
IL-17	IL-5	0.903767914	8.22E-09	pos		IL-17	IL-5	0.842244977	0.000302967	pos
IL-1ra	IL-5		0.243604852			IL-1ra	IL-5		0.902386733
IL-1a	IL-5	0.745165466	6.92E-05	pos		IL-1a	IL-5	0.881990362	6.65E-05	pos
IL-1b	IL-5	0.484946335	0.022165312	pos		IL-1b	IL-5	0.758593666	0.002646757	pos
IL-2	IL-5	0.718398394	0.000166049	neg		IL-2	IL-5	0.677517408	0.010946686	pos
IL-3	IL-5	0.8084416	5.30E-06	pos		IL-3	IL-5	0.792142473	0.001246383	pos
IL-4	IL-5		0.084014775			IL-4	IL-5		0.102403132
EGF	IL-6		0.845857949			EGF	IL-6		0.603711658
Eotaxin	IL-6	0.528011387	0.011542784	pos		Eotaxin	IL-6		0.41091636
G-CSF	IL-6	0.765810236	3.27E-05	pos		G-CSF	IL-6		0.125591448
GM-CSF	IL-6		0.168964838			GM-CSF	IL-6	0.563179318	0.045059715	pos
IFNa2	IL-6		0.686868833			IFNa2	IL-6		0.061764098
IFNg	IL-6	0.834749729	1.36E-06	pos		IFNg	IL-6		0.165791142
IL-10	IL-6	0.613010278	0.002417903	neg		IL-10	IL-6	0.632007906	0.020479566	neg
IL-12(p40)	IL-6	0.548070656	0.008273125	pos		IL-12(p40)	IL-6		0.211623894
IL-12(p70)	IL-6		0.065886876			IL-12(p70)	IL-6		0.220994432
IL-13	IL-6		0.250029117			IL-13	IL-6	0.588727818	0.034274121	pos
IL-15	IL-6		0.804230299			IL-15	IL-6		0.20482452
IL-17	IL-6		0.087178755			IL-17	IL-6		0.104610181
IL-1ra	IL-6	0.905326306	7.03E-09	pos		IL-1ra	IL-6		0.672516258
IL-1a	IL-6	0.873013259	1.15E-07	pos		IL-1a	IL-6	0.561932172	0.045641965	pos
IL-1b	IL-6	0.923412916	9.11E-10	pos		IL-1b	IL-6		0.069630035
IL-2	IL-6	0.610012877	0.002573972	neg		IL-2	IL-6		0.486494996
IL-3	IL-6		0.180432265			IL-3	IL-6		0.784915952
IL-4	IL-6		0.500478753			IL-4	IL-6		0.189032806
IL-5	IL-6	0.55887436	0.006856354	pos		IL-5	IL-6		0.172498178
EGF	IL-7	0.759388544	4.16E-05	pos		EGF	IL-7		0.65818022
Eotaxin	IL-7	0.54404178	0.008859672	pos		Eotaxin	IL-7		0.207711157
G-CSF	IL-7	0.80643856	5.83E-06	pos		G-CSF	IL-7	0.897349056	3.18E-05	pos
GM-CSF	IL-7	0.68646149	0.000418821	pos		GM-CSF	IL-7	0.833210003	0.000404069	pos
IFNa2	IL-7	0.757442197	4.47E-05	pos		IFNa2	IL-7	0.925640829	5.71E-06	pos
IFNg	IL-7	0.752109301	5.42E-05	pos		IFNg	IL-7		0.215490279
IL-10	IL-7	0.74010663	8.23E-05	neg		IL-10	IL-7	0.856834235	0.000182981	neg
IL-12(p40)	IL-7		0.085622887			IL-12(p40)	IL-7	0.670875405	0.012070185	pos
IL-12(p70)	IL-7	0.791989495	1.12E-05	pos		IL-12(p70)	IL-7	0.756411684	0.002768336	pos
IL-13	IL-7	0.424901928	0.048701823	pos		IL-13	IL-7	0.845243289	0.000274282	pos
IL-15	IL-7		0.920380727			IL-15	IL-7	0.652611285	0.01560979	pos
IL-17	IL-7	0.651387915	0.001023995	pos		IL-17	IL-7	0.859465516	0.00016611	pos
IL-1ra	IL-7	0.450096769	0.035560827	pos		IL-1ra	IL-7		0.66864204
IL-1a	IL-7	0.743023512	7.45E-05	pos		IL-1a	IL-7	0.880554362	7.09E-05	pos
IL-1b	IL-7	0.599892117	0.003165096	pos		IL-1b	IL-7	0.806266923	0.000871388	pos
IL-2	IL-7	0.537067366	0.009955799	neg		IL-2	IL-7	0.560318426	0.046403375	pos
IL-3	IL-7	0.817537308	3.39E-06	pos		IL-3	IL-7		0.052185629
IL-4	IL-7	0.546686896	0.008470858	pos		IL-4	IL-7		0.053028618
IL-5	IL-7	0.749385557	5.97E-05	pos		IL-5	IL-7	0.840244061	0.000323399	pos
IL-6	IL-7	0.598000769	0.003287316	pos		IL-6	IL-7	0.761236884	0.002505083	pos
EGF	IL-8		0.556342721			EGF	IL-8		0.979687167
Eotaxin	IL-8		0.131728893			Eotaxin	IL-8	0.661769623	0.013749356	pos
G-CSF	IL-8	0.445137379	0.037897148	pos		G-CSF	IL-8	0.668070711	0.01256989	pos
GM-CSF	IL-8		0.427434105			GM-CSF	IL-8	0.709111547	0.006646014	pos
IFNa2	IL-8		0.255509008			IFNa2	IL-8	0.681319307	0.010340312	pos
IFNg	IL-8	0.827208485	2.05E-06	pos		IFNg	IL-8		0.06802805
IL-10	IL-8	0.42898315	0.046350687	neg		IL-10	IL-8		0.075856571
IL-12(p40)	IL-8		0.305576507			IL-12(p40)	IL-8	0.773263158	0.001933248	pos
IL-12(p70)	IL-8		0.862691957			IL-12(p70)	IL-8		0.201067826
IL-13	IL-8		0.49364642			IL-13	IL-8	0.832972555	0.000407047	pos
IL-15	IL-8		0.844137949			IL-15	IL-8	0.853275858	0.000207937	pos
IL-17	IL-8		0.637046781			IL-17	IL-8	0.811604159	0.000755517	pos
IL-1ra	IL-8	0.933719065	2.24E-10	pos		IL-1ra	IL-8		0.057791175
IL-1a	IL-8	0.570594754	0.005552735	pos		IL-1a	IL-8	0.83077505	0.000435435	pos
IL-1b	IL-8	0.867199558	1.76E-07	pos		IL-1b	IL-8	0.801690696	0.000981492	pos
IL-2	IL-8		0.056172544			IL-2	IL-8	0.675011052	0.011360906	pos
IL-3	IL-8		0.429323688			IL-3	IL-8		0.823351555
IL-4	IL-8		0.405458546			IL-4	IL-8	0.744265658	0.003526537	pos
IL-5	IL-8		0.678401745			IL-5	IL-8	0.569804713	0.042055857	pos
IL-6	IL-8	0.827153622	2.06E-06	pos		IL-6	IL-8	0.674791304	0.01139778	pos
IL-7	IL-8		0.19233367			IL-7	IL-8	0.749270004	0.003196857	pos
EGF	IP-10		0.123111919			EGF	IP-10		0.632136091
Eotaxin	IP-10		0.071484014			Eotaxin	IP-10		0.861878858
G-CSF	IP-10		0.647478331			G-CSF	IP-10		0.603892685
GM-CSF	IP-10	0.476317412	0.02502558	neg		GM-CSF	IP-10		0.259498109
IFNa2	IP-10	0.551178608	0.007842856	neg		IFNa2	IP-10		0.769956616
IFNg	IP-10	0.584590709	0.004272651	pos		IFNg	IP-10	0.695036159	0.008361948	pos
IL-10	IP-10		0.992137401			IL-10	IP-10		0.912391858
IL-12(p40)	IP-10		0.258975101			IL-12(p40)	IP-10		0.786496641
IL-12(p70)	IP-10		0.118031292			IL-12(p70)	IP-10		0.919591851
IL-13	IP-10		0.226641811			IL-13	IP-10		0.864292191
IL-15	IP-10		0.250122317			IL-15	IP-10		0.872220153
IL-17	IP-10		0.084059943			IL-17	IP-10		0.470623242
IL-1ra	IP-10	0.810492709	4.80E-06	pos		IL-1ra	IP-10	0.944626414	1.17E-06	pos
IL-1a	IP-10		0.136710546			IL-1a	IP-10		0.97685012
IL-1b	IP-10	0.665565341	0.000723323	pos		IL-1b	IP-10		0.507229252
IL-2	IP-10		0.977765916			IL-2	IP-10		0.603212851
IL-3	IP-10	0.431080967	0.045176961	neg		IL-3	IP-10		0.283610647
IL-4	IP-10		0.355080081			IL-4	IP-10		0.605387679
IL-5	IP-10		0.319283192			IL-5	IP-10		0.591712411
IL-6	IP-10	0.642057563	0.00127522	pos		IL-6	IP-10		0.983242049
IL-7	IP-10		0.960584818			IL-7	IP-10		0.690295221
IL-8	IP-10	0.900444171	1.14E-08	pos		IL-8	IP-10		0.23023903
EGF	MPC-1		0.572087073			EGF	MPC-1		0.983408144
Eotaxin	MPC-1		0.056026202			Eotaxin	MPC-1		0.113376754
G-CSF	MPC-1		0.053074917			G-CSF	MPC-1		0.878760995
GM-CSF	MPC-1		0.367386631			GM-CSF	MPC-1		0.990258516
IFNa2	MPC-1		0.219805103			IFNa2	MPC-1		0.722003285
IFNg	MPC-1	0.811817522	4.51E-06	pos		IFNg	MPC-1	0.746554469	0.003372641	pos
IL-10	MPC-1		0.089168911			IL-10	MPC-1		0.569783139
IL-12(p40)	MPC-1		0.233562366			IL-12(p40)	MPC-1		0.576832261
IL-12(p70)	MPC-1		0.77039985			IL-12(p70)	MPC-1		0.801847022
IL-13	MPC-1		0.461814083			IL-13	MPC-1		0.276824599
IL-15	MPC-1		0.655240481			IL-15	MPC-1		0.359328079
IL-17	MPC-1		0.5671094			IL-17	MPC-1		0.201915608
IL-1ra	MPC-1	0.942271821	5.84E-11	pos		IL-1ra	MPC-1	0.812431145	0.000738708	pos
IL-1a	MPC-1	0.555724792	0.007246878	pos		IL-1a	MPC-1		0.362994567
IL-1b	MPC-1	0.852586069	4.69E-07	pos		IL-1b	MPC-1		0.737360399
IL-2	MPC-1		0.114212021			IL-2	MPC-1		0.851315425
IL-3	MPC-1		0.392792122			IL-3	MPC-1		0.420474942
IL-4	MPC-1		0.50179281			IL-4	MPC-1		0.64397444
IL-5	MPC-1		0.772711003			IL-5	MPC-1		0.96690551
IL-6	MPC-1	0.822782822	2.59E-06	pos		IL-6	MPC-1		0.416315014
IL-7	MPC-1		0.207955859			IL-7	MPC-1		0.666988598
IL-8	MPC-1	0.988855221	0	pos		IL-8	MPC-1	0.59241473	0.03288978	pos
IP-10	MPC-1	0.92160521	1.14E-09	pos		IP-10	MPC-1	0.833318355	0.000402717	pos
EGF	MIP-1a		0.76947855			EGF	MIP-1a		0.843945971
Eotaxin	MIP-1a		0.624774167			Eotaxin	MIP-1a		0.713466308
G-CSF	MIP-1a	0.570759094	0.005536039	pos		G-CSF	MIP-1a	0.697348717	0.008059108	pos
GM-CSF	MIP-1a	0.661445321	0.000801678	pos		GM-CSF	MIP-1a		0.055765054
IFNa2	MIP-1a		0.098673732			IFNa2	MIP-1a	0.85451554	0.000198953	pos
IFNg	MIP-1a		0.907917422			IFNg	MIP-1a	0.679669389	0.010600248	pos
IL-10	MIP-1a		0.156295521			IL-10	MIP-1a	0.79500188	0.0011618	neg
IL-12(p40)	MIP-1a		0.861656166			IL-12(p40)	MIP-1a		0.125226011
IL-12(p70)	MIP-1a	0.552354152	0.007685005	pos		IL-12(p70)	MIP-1a	0.929547314	4.28E-06	pos
IL-13	MIP-1a		0.711608016			IL-13	MIP-1a	0.756809753	0.002745838	pos
IL-15	MIP-1a	0.527882297	0.011566818	neg		IL-15	MIP-1a		0.26534588
IL-17	MIP-1a	0.722255003	0.000147266	pos		IL-17	MIP-1a	0.712656959	0.006259836	pos
IL-1ra	MIP-1a		0.785744859			IL-1ra	MIP-1a		0.668750538
IL-1a	MIP-1a		0.396913538			IL-1a	MIP-1a	0.776268814	0.001807719	pos
IL-1b	MIP-1a		0.588326952			IL-1b	MIP-1a		0.092659454
IL-2	MIP-1a	0.424942592	0.048677951	neg		IL-2	MIP-1a		0.344771073
IL-3	MIP-1a		0.221890108			IL-3	MIP-1a	0.79792537	0.001080048	pos
IL-4	MIP-1a		0.184367166			IL-4	MIP-1a		0.596108598
IL-5	MIP-1a	0.649316635	0.001075775	pos		IL-5	MIP-1a	0.821753549	0.000568843	pos
IL-6	MIP-1a		0.229220692			IL-6	MIP-1a		0.077469143
IL-7	MIP-1a		0.458409589			IL-7	MIP-1a	0.769843723	0.002084222	pos
IL-8	MIP-1a		0.931271601			IL-8	MIP-1a		0.103019126
IP-10	MIP-1a		0.424816716			IP-10	MIP-1a		0.949909161
MPC-1	MIP-1a		0.866855452			MPC-1	MIP-1a		0.488917596
EGF	MIP-1b	0.543891798	0.008882151	neg		EGF	MIP-1b		0.343696606
Eotaxin	MIP-1b		0.289804758			Eotaxin	MIP-1b		0.852796423
G-CSF	MIP-1b	0.570251198	0.005587773	neg		G-CSF	MIP-1b	0.709205607	0.006635539	neg
GM-CSF	MIP-1b	0.782210048	1.70E-05	neg		GM-CSF	MIP-1b		0.067264763
IFNa2	MIP-1b	0.807575089	5.53E-06	neg		IFNa2	MIP-1b	0.825263587	0.000513569	neg
IFNg	MIP-1b		0.49660677			IFNg	MIP-1b		0.08449922
IL-10	MIP-1b	0.752369231	5.37E-05	pos		IL-10	MIP-1b	0.999529715	0	pos
IL-12(p40)	MIP-1b		0.763602914			IL-12(p40)	MIP-1b		0.350211672
IL-12(p70)	MIP-1b	0.723483202	0.000141685	neg		IL-12(p70)	MIP-1b	0.813377314	0.00071984	neg
IL-13	MIP-1b		0.056823804			IL-13	MIP-1b	0.626096511	0.022064891	neg
IL-15	MIP-1b	0.429727446	0.045931576	pos		IL-15	MIP-1b		0.348581398
IL-17	MIP-1b	0.670352059	0.000640601	neg		IL-17	MIP-1b	0.738561037	0.003933806	neg
IL-1ra	MIP-1b		0.550163914			IL-1ra	MIP-1b		0.363754783
IL-1a	MIP-1b		0.143908175			IL-1a	MIP-1b	0.653040407	0.015518621	neg
IL-1b	MIP-1b		0.835033847			IL-1b	MIP-1b		0.123644053
IL-2	MIP-1b	0.712316893	0.00019988	pos		IL-2	MIP-1b		0.623635185
IL-3	MIP-1b	0.69399751	0.000340203	neg		IL-3	MIP-1b	0.615120159	0.025247563	neg
IL-4	MIP-1b		0.328188382			IL-4	MIP-1b		0.719333109
IL-5	MIP-1b	0.699271556	0.000293061	neg		IL-5	MIP-1b	0.673213717	0.011665169	neg
IL-6	MIP-1b		0.804468881			IL-6	MIP-1b	0.626018295	0.022086459	neg
IL-7	MIP-1b	0.568513584	0.005767816	neg		IL-7	MIP-1b	0.863737102	0.000141383	neg
IL-8	MIP-1b		0.222739088			IL-8	MIP-1b		0.067177479
IP-10	MIP-1b	0.65263916	0.000993756	pos		IP-10	MIP-1b		0.898460602
MPC-1	MIP-1b		0.138244475			MPC-1	MIP-1b		0.557833531
MIP-1a	MIP-1b		0.125107628			MIP-1a	MIP-1b	0.801221891	0.000993362	neg
EGF	TNF-a		0.833411201			EGF	TNF-a		0.571846547
Eotaxin	TNF-a	0.483711482	0.022557752	pos		Eotaxin	TNF-a		0.158089196
G-CSF	TNF-a	0.547106131	0.008410544	pos		G-CSF	TNF-a		0.050750428
GM-CSF	TNF-a		0.760106134			GM-CSF	TNF-a		0.235945265
IFNa2	TNF-a		0.694552661			IFNa2	TNF-a	0.620268685	0.023715179	pos
IFNg	TNF-a	0.873646914	1.10E-07	pos		IFNg	TNF-a	0.776987796	0.001778658	pos
IL-10	TNF-a	0.450676669	0.035295212	neg		IL-10	TNF-a	0.58964717	0.033925024	neg
IL-12(p40)	TNF-a		0.110497255			IL-12(p40)	TNF-a		0.090033609
IL-12(p70)	TNF-a		0.813524591			IL-12(p70)	TNF-a		0.0623148
IL-13	TNF-a		0.650351195			IL-13	TNF-a	0.661476075	0.013806263	pos
IL-15	TNF-a		0.467251615			IL-15	TNF-a	0.565237819	0.044110394	pos
IL-17	TNF-a		0.91978294			IL-17	TNF-a	0.808106462	0.000829974	pos
IL-1ra	TNF-a	0.977391415	5.77E-15	pos		IL-1ra	TNF-a	0.777723618	0.001749296	pos
IL-1a	TNF-a	0.644729168	0.001198445	pos		IL-1a	TNF-a	0.694491326	0.008434542	pos
IL-1b	TNF-a	0.906865945	6.01E-09	pos		IL-1b	TNF-a		0.111266615
IL-2	TNF-a		0.075675074			IL-2	TNF-a		0.194112716
IL-3	TNF-a		0.797376967			IL-3	TNF-a		0.411715719
IL-4	TNF-a		0.899095107			IL-4	TNF-a		0.255648386
IL-5	TNF-a		0.373837993			IL-5	TNF-a		0.090376948
IL-6	TNF-a	0.881123188	6.17E-08	pos		IL-6	TNF-a		0.257983487
IL-7	TNF-a	0.432604943	0.044338885	pos		IL-7	TNF-a	0.561725035	0.045739192	pos
IL-8	TNF-a	0.957281808	3.06E-12	pos		IL-8	TNF-a	0.77817332	0.001731538	pos
IP-10	TNF-a	0.859971313	2.90E-07	pos		IP-10	TNF-a	0.641437712	0.018128126	pos
MPC-1	TNF-a	0.967799853	1.89E-13	pos		MPC-1	TNF-a	0.751080837	0.003083645	pos
MIP-1a	TNF-a		0.942619396			MIP-1a	TNF-a	0.598704843	0.030622946	pos
MIP-1b	TNF-a		0.323123089			MIP-1b	TNF-a	0.603258351	0.029054939	neg
EGF	TNFb		0.552309744			EGF	TNFb		0.918797257
Eotaxin	TNFb		0.226090568			Eotaxin	TNFb	0.748763775	0.003229076	pos
G-CSF	TNFb		0.057778669			G-CSF	TNFb	0.752805438	0.00297874	pos
GM-CSF	TNFb	0.510775606	0.015134062	pos		GM-CSF	TNFb	0.901017525	2.63E-05	pos
IFNa2	TNFb		0.242164731			IFNa2	TNFb	0.68258685	0.010143923	pos
IFNg	TNFb		0.481079478			IFNg	TNFb		0.716525578
IL-10	TNFb		0.13791971			IL-10	TNFb		0.338890945
IL-12(p40)	TNFb	0.768991937	2.89E-05	pos		IL-12(p40)	TNFb	0.948919217	7.58E-07	pos
IL-12(p70)	TNFb	0.49354154	0.019582892	pos		IL-12(p70)	TNFb		0.304998815
IL-13	TNFb	0.988444113	0	pos		IL-13	TNFb	0.824988878	0.000517736	pos
IL-15	TNFb		0.185708569			IL-15	TNFb	0.973121329	2.33E-08	pos
IL-17	TNFb	0.509246674	0.015492091	pos		IL-17	TNFb	0.724038917	0.005135267	pos
IL-1ra	TNFb		0.698684606			IL-1ra	TNFb		0.851155357
IL-1a	TNFb	0.727517925	0.000124619	pos		IL-1a	TNFb	0.866382897	0.000127605	pos
IL-1b	TNFb		0.146878278			IL-1b	TNFb	0.974830726	1.63E-08	pos
IL-2	TNFb		0.081948076			IL-2	TNFb	0.946923575	9.33E-07	pos
IL-3	TNFb	0.735076283	9.74E-05	pos		IL-3	TNFb		0.539425148
IL-4	TNFb	0.773833512	2.39E-05	pos		IL-4	TNFb	0.967609951	6.42E-08	pos
IL-5	TNFb	0.60542111	0.002829467	pos		IL-5	TNFb	0.666537006	0.012849663	pos
IL-6	TNFb		0.076981517			IL-6	TNFb		0.117710276
IL-7	TNFb	0.487498262	0.021371643	pos		IL-7	TNFb	0.702255692	0.007444266	pos
IL-8	TNFb		0.904400587			IL-8	TNFb	0.812597526	0.000735362	pos
IP-10	TNFb		0.467519107			IP-10	TNFb		0.680187106
MPC-1	TNFb		0.861630836			MPC-1	TNFb		0.584650367
MIP-1a	TNFb		0.923662467			MIP-1a	TNFb		0.203030358
MIP-1b	TNFb		0.066871912			MIP-1b	TNFb		0.307767531
TNF-a	TNFb		0.917877474			TNF-a	TNFb		0.106011225
EGF	VEGF	0.736348506	9.34E-05	pos		EGF	VEGF		0.883010922
Eotaxin	VEGF		0.946107409			Eotaxin	VEGF	0.638681589	0.018793387	pos
G-CSF	VEGF		0.329950907			G-CSF	VEGF	0.67647558	0.011117453	pos
GM-CSF	VEGF		0.824789056			GM-CSF	VEGF	0.826203264	0.000499519	pos
IFNa2	VEGF	0.485283513	0.022059113	pos		IFNa2	VEGF		0.05389007
IFNg	VEGF		0.107803559			IFNg	VEGF		0.655376389
IL-10	VEGF		0.258392415			IL-10	VEGF		0.534695185
IL-12(p40)	VEGF		0.408814598			IL-12(p40)	VEGF	0.861212184	0.000155614	pos
IL-12(p70)	VEGF		0.740777471			IL-12(p70)	VEGF		0.599688266
IL-13	VEGF		0.051176422			IL-13	VEGF	0.636089765	0.019435444	pos
IL-15	VEGF		0.363590061			IL-15	VEGF	0.893136725	3.94E-05	pos
IL-17	VEGF		0.348594461			IL-17	VEGF	0.579287547	0.038011899	pos
IL-1ra	VEGF		0.356531787			IL-1ra	VEGF		0.676083944
IL-1a	VEGF		0.846016827			IL-1a	VEGF	0.728977325	0.004698819	pos
IL-1b	VEGF		0.343669858			IL-1b	VEGF	0.90711914	1.87E-05	pos
IL-2	VEGF		0.966089654			IL-2	VEGF	0.914436437	1.21E-05	pos
IL-3	VEGF		0.778795457			IL-3	VEGF		0.748819351
IL-4	VEGF		0.859653693			IL-4	VEGF	0.947382592	8.90E-07	pos
IL-5	VEGF		0.8679836			IL-5	VEGF	0.559734434	0.046681155	pos
IL-6	VEGF		0.97706501			IL-6	VEGF		0.11535717
IL-7	VEGF		0.116750442			IL-7	VEGF	0.633500132	0.02009314	pos
IL-8	VEGF		0.576298765			IL-8	VEGF	0.681478815	0.010315441	pos
IP-10	VEGF		0.913702215			IP-10	VEGF		0.300341699
MPC-1	VEGF		0.5407105			MPC-1	VEGF		0.901724031
MIP-1a	VEGF		0.508469621			MIP-1a	VEGF		0.490383381
MIP-1b	VEGF		0.506095604			MIP-1b	VEGF		0.507253949
TNF-a	VEGF		0.242615168			TNF-a	VEGF		0.407727065
TNFb	VEGF	0.429187101	0.046235549	neg		TNFb	VEGF	0.94354545	1.30E-06	pos
